# Supplementary material for: Moderate-Intensity Exercise Enhances Mitochondrial Biogenesis Markers in the Skeletal Muscle of a Mouse Model Affected by Diet-Induced Obesity
Source: Nutrients. 2024 Jun 12;16(12):1836. doi: 10.3390/nu16121836 (PMC11206830; doi:10.3390/nu16121836)
Supplement: Supplementary file 1 [file nutrients-16-01836-s001.zip]

Archive with 1 entries (1 files):
- nutrients-2992569-supplementary.pdf
